# Supplementary material for: Biosensor and machine learning-aided engineering of an amaryllidaceae enzyme
Source: Nat Commun. 2024 Mar 7;15:2084. doi: 10.1038/s41467-024-46356-y (PMC10920890; doi:10.1038/s41467-024-46356-y)
Supplement: Supplementary file 4 — Source Data [file 41467_2024_46356_MOESM4_ESM.xlsx]

## Sheet: Figure 1b
Fluorescence
Construct	Replicate_1	Replicate_2	Replicate_3	REFERENCE
DMSO	739	637	649	256
Norbelladine	2456	2755	2485	271
4-O-Methylnorbelladine	2481	2580	2274	243
OD600
Construct	Replicate_1	Replicate_2	Replicate_3	REFERENCE
DMSO	0.5167	0.4458	0.4672	0.5983
Norbelladine	0.3974	0.43	0.4035	0.6727
4-O-Methylnorbelladine	0.4405	0.4707	0.4501	0.5309

## Sheet: Figure 2b
Fluorescence
Ligand concentration	WT_1	WT_2	WT_3	4NB1_1	4NB1_2	4NB1_3	4NB2.1_1	4NB2.1_2	4NB2.1_3	REFERENCE
0	457	449	361	213	203	194	259	290	248	9675
1	442	435	359	207	213	202	329	345	280	10182
2.5	458	451	364	209	226	220	779	759	601	10419
5	461	454	364	209	228	223	2521	2501	1645	10111
10	487	472	386	232	243	244	6789	6912	4519	9642
25	512	513	406	307	341	342	17861	18173	14170	9617
50	585	590	438	534	649	652	24681	24949	20648
100	747	760	544	1328	1559	1753	29759	28651	25586
250	1291	1349	910	4159	4672	5016	29423	30630	26487
OD600
Ligand concentration	WT_1	WT_2	WT_3	4NB1_1	4NB1_2	4NB1_3	4NB2.1_1	4NB2.1_2	4NB2.1_3	REFERENCE
0	0.6336	0.6458	0.6031	0.5647	0.6058	0.5764	0.5896	0.5782	0.5293	0.5844
1	0.6255	0.621	0.6186	0.5702	0.588	0.554	0.5933	0.594	0.5654	0.6265
2.5	0.637	0.643	0.61	0.5663	0.5842	0.5715	0.6126	0.6184	0.5723	0.6723
5	0.6317	0.642	0.6202	0.5762	0.5853	0.5741	0.6061	0.6109	0.5898	0.642
10	0.6126	0.6323	0.6011	0.5547	0.5835	0.5711	0.6243	0.6344	0.5809	0.5959
25	0.6177	0.6497	0.5886	0.5606	0.5897	0.5659	0.6315	0.6208	0.5885	0.5844
50	0.5961	0.6019	0.5871	0.5482	0.578	0.5592	0.6258	0.632	0.5899
100	0.5926	0.5996	0.5684	0.5254	0.5735	0.5465	0.6225	0.5998	0.5785
250	0.5445	0.5609	0.5267	0.5025	0.5295	0.5163	0.576	0.5993	0.5313

## Sheet: Figure 2c
Fluorescence
Construct	DMSO_1	DMSO_2	DMSO_3	Norbelladine_1	Norbelladine_2	Norbelladine_3	4-Omethyl-norbelladine_1	4-Omethyl-norbelladine_2	4-Omethyl-norbelladine_3	REFERENCE
WT	1058	726	499	1311	1218	1262	1244	1036	1221	7902
4NB1	245	218	216	341	314	304	5291	4865	4794	8093
4NB2.1	248	315	229	291	321	276	27763	27153	27540	8480
OD600
Construct	DMSO_1	DMSO_2	DMSO_3	Norbelladine_1	Norbelladine_2	Norbelladine_3	4-Omethyl-norbelladine_1	4-Omethyl-norbelladine_2	4-Omethyl-norbelladine_3	REFERENCE
WT	1.2565	0.9537	0.7224	0.4884	0.4958	0.496	0.5354	0.5598	0.5446	0.5368
4NB1	0.6058	0.5858	0.5962	0.4819	0.483	0.4877	0.5256	0.5354	0.5326	0.5454
4NB2.1	0.5693	0.5818	0.5722	0.4816	0.4882	0.4746	0.5536	0.5446	0.5572	0.5503

## Sheet: Figure 2f
Ligand concentration	HPLC_AVG	HPLC_ERR	SENSOR_AVG	SENSOR_ERR
0	4.25	7.22	183.85	10.94
1	2.96	1.28	200.81	4.13
2.5	8.53	10.15	240.62	11.25
5	17.02	10.57	395.69	19.35
10	22.47	9.78	944.28	46.35
25	33.94	9.7	5648.44	409.69
50	50.89	0.82	21194.7	716.82
100	122.04	14.18	43800.9	1702.33
250	260.25	1.5	64506.1	3283.8
500	523.06	3.62	67029.6	2473.36
1000	1058.36	7.48	62040.2	1175.72

## Sheet: Figure 3b
Construct	Replicate_1	Replicate_2	Replicate_3	REFERENCE
0 uM	0.252	0.4132	0.3326	0
50 uM	14.2764	10.327	11.3748	0
100 uM	19.2736	18.79	19.6766	0
250 uM	43.4536	49.7404	49.821
500 uM	95.9242	96.2466	96.4078

## Sheet: Figure 5a
Fluorescence
Construct	Replicate_1	Replicate_2	Replicate_3
TAA	805	795	784
WT	6970	6869	7060
S159E	11786	11437	11745
V203E	11167	11469	14450
H17K	11205	11344	10780
E36P-G40E	12686	12583	11859
17-203	13233	13771	13725
17-36	11633	11581	11794
17-159	13040	13119	13209
36-203	14419	14829	14762
17-53	17445	17334	18034
17-53-203	19510	22193	22599
17-53-159	21346	22062	22379
53-159	20393	21235	21865
53-203	21584	22111	23012
A53M	21869	21933	21547
36-53	22169	23283	23423
36-53-203	21766	22111	22379
36-53-159	23387	23800	24610
OD600
Construct	Replicate_1	Replicate_2	Replicate_3
TAA	0.3934	0.3808	0.3646
WT	0.3937	0.3745	0.3744
S159E	0.466	0.4561	0.4668
V203E	0.4651	0.482	0.4993
H17K	0.4342	0.4243	0.3878
E36P-G40E	0.4539	0.4416	0.4138
17-203	0.446	0.4339	0.4513
17-36	0.3761	0.3781	0.3862
17-159	0.4213	0.412	0.4197
36-203	0.4407	0.4531	0.4549
17-53	0.396	0.3933	0.4045
17-53-203	0.4333	0.4654	0.4762
17-53-159	0.45	0.4716	0.4805
53-159	0.4373	0.4389	0.4571
53-203	0.4496	0.4494	0.4707
A53M	0.4493	0.4432	0.4349
36-53	0.426	0.4405	0.4421
36-53-203	0.4166	0.4201	0.4188
36-53-159	0.4475	0.4447	0.4657

## Sheet: Figure 5b
	Fluorescence
Time	WT-1	WT-2	WT-3	E36P+G40E-1	E36P+G40E-2	E36P+G40E-3	A53M-1	A53M-2	A53M-3	E36P+G40E+A53M-1	E36P+G40E+A53M-2	E36P+G40E+A53M-3
0	293	296	294	289	295	304	304	290	290	293	287	277
1201.1	263	268	254	262	264	282	259	272	257	257	271	268
2401.2	257	263	255	260	266	274	256	263	256	255	274	269
3601.3	253	254	246	252	258	263	255	259	254	250	265	259
4801.5	252	252	248	251	257	257	252	258	253	254	263	259
6001.7	256	256	250	253	258	259	256	263	254	257	268	259
7201.7	257	259	255	256	259	264	265	269	259	264	271	267
8402	260	261	259	261	265	268	274	279	271	275	278	274
9602.1	271	269	269	271	276	279	294	298	286	298	300	293
10802.3	284	283	281	286	291	298	323	331	322	331	337	324
12002.4	300	298	295	304	310	321	367	379	367	391	387	375
13202.6	318	315	314	329	336	348	441	451	436	480	479	454
14402.8	340	338	335	361	368	382	537	567	529	605	598	583
15602.8	369	365	360	396	401	423	647	710	646	777	770	740
16803.1	406	399	393	440	446	468	781	878	778	995	968	942
18003.2	456	436	428	492	495	517	931	1073	940	1239	1186	1163
19203.4	498	479	473	556	560	582	1087	1296	1118	1502	1456	1426
20403.5	550	533	516	628	635	661	1269	1524	1322	1789	1720	1710
21603.7	609	589	574	717	722	742	1460	1756	1530	2072	2000	1998
22803.8	685	655	637	809	818	833	1635	2019	1739	2353	2281	2273
24003.9	758	730	706	909	914	929	1824	2266	1963	2635	2555	2526
25204.2	843	818	778	1022	1029	1037	1997	2522	2186	2913	2822	2780
26404.3	924	897	862	1137	1149	1142	2199	2762	2421	3173	3087	3019
27604.5	1006	981	940	1258	1270	1261	2388	3037	2651	3453	3331	3266
28804.5	1092	1077	1029	1380	1391	1380	2560	3244	2898	3708	3614	3508
30004.8	1179	1153	1116	1491	1522	1509	2748	3425	3117	3933	3822	3709
31204.9	1254	1244	1202	1620	1641	1645	2924	3604	3302	4113	4046	3923
32405	1341	1337	1293	1735	1771	1762	3092	3762	3475	4298	4221	4080
33605.2	1425	1429	1388	1858	1890	1884	3239	3895	3625	4473	4382	4229
34805.4	1521	1519	1481	1976	2014	2009	3415	4057	3787	4627	4553	4393
36005.5	1596	1610	1574	2091	2129	2129	3548	4168	3924	4761	4681	4517
37205.7	1682	1699	1668	2190	2247	2258	3710	4290	4051	4874	4819	4654
38405.8	1767	1791	1769	2305	2341	2357	3811	4400	4172	5013	4939	4745
39606	1851	1873	1851	2416	2466	2452	3910	4501	4278	5097	5030	4830
40806.1	1944	1959	1933	2507	2556	2544	4017	4582	4379	5176	5132	4909
42006.3	2014	2041	2019	2602	2643	2643	4117	4665	4477	5267	5242	4992
43206.5	2107	2130	2100	2684	2733	2724	4198	4757	4584	5351	5322	5081
44406.6	2175	2212	2167	2773	2826	2815	4277	4800	4650	5412	5393	5158
45606.7	2256	2286	2253	2871	2931	2907	4368	4874	4729	5490	5500	5267
46807.4	2330	2359	2321	2970	2996	2971	4430	4953	4822	5544	5587	5324
48007.1	2402	2441	2400	3053	3077	3060	4510	5009	4895	5610	5665	5399
49207.2	2475	2505	2482	3117	3154	3130	4580	5046	4966	5674	5718	5476
50407.4	2537	2595	2545	3205	3221	3207	4650	5118	5015	5721	5797	5504
51607.5	2605	2655	2613	3270	3295	3287	4714	5153	5087	5752	5842	5551
52807.7	2690	2735	2691	3341	3368	3340	4775	5230	5165	5810	5927	5628
54007.9	2734	2786	2755	3418	3422	3403	4823	5267	5215	5857	5966	5695
55208	2813	2862	2829	3490	3515	3478	4893	5349	5307	5926	6047	5733
56408.2	2869	2932	2885	3562	3591	3543	4964	5368	5353	5933	6104	5812
57608.3	2924	3003	2964	3607	3640	3582	5017	5422	5428	5998	6129	5861
58808.5	3004	3068	3030	3674	3706	3648	5058	5458	5470	6016	6188	5858
60008.6	3055	3128	3073	3725	3751	3701	5117	5502	5521	6046	6244	5905
61208.8	3118	3206	3156	3828	3820	3773	5178	5566	5593	6114	6327	5999
62408.9	3186	3261	3210	3891	3905	3840	5245	5605	5644	6136	6364	6053
63609.1	3243	3314	3261	3924	3927	3881	5307	5636	5690	6154	6438	6096
64809.2	3286	3370	3324	3963	3985	3944	5327	5657	5753	6204	6472	6118
66009.3	3346	3434	3378	4028	4063	4008	5401	5736	5785	6241	6541	6174
67209.6	3392	3490	3435	4107	4132	4069	5440	5788	5863	6295	6607	6150
68409.7	3450	3538	3496	4159	4162	4119	5512	5834	5933	6318	6668	6261
69609.9	3490	3614	3535	4211	4231	4159	5562	5885	5940	6374	6725	6320
70810	3543	3670	3602	4272	4295	4219	5622	5927	6003	6402	6784	6360
72010.2	3605	3721	3671	4326	4352	4251	5636	5925	6052	6397	6788	6447
73210.3	3658	3766	3712	4394	4401	4350	5717	6010	6105	6495	6873	6457
74410.4	3703	3806	3758	4420	4478	4395	5763	6055	6137	6553	6935	6463
75610.6	3754	3873	3830	4497	4528	4441	5811	6068	6205	6533	6973	6471
76810.8	3799	3923	3888	4567	4604	4500	5874	6133	6230	6578	7004	6577
78010.9	3837	3966	3919	4599	4606	4545	5924	6209	6280	6616	7097	6606
79211.1	3895	4034	3991	4662	4685	4604	5968	6196	6329	6664	7171	6671
	OD600
Time	WT-1	WT-2	WT-3	E36P+G40E-1	E36P+G40E-2	E36P+G40E-3	A53M-1	A53M-2	A53M-3	E36P+G40E+A53M-1	E36P+G40E+A53M-2	E36P+G40E+A53M-3
0	0.0935	0.0953	0.1074	0.1032	0.1023	0.0918	0.0914	0.0961	0.0952	0.0989	0.1026	0.0953
1201.1	0.0958	0.1003	0.1112	0.1044	0.1019	0.0957	0.0955	0.0983	0.0946	0.1024	0.1047	0.096
2401.2	0.1009	0.1027	0.1154	0.1065	0.1053	0.097	0.0988	0.0993	0.0974	0.104	0.1071	0.0994
3601.3	0.1051	0.1071	0.1195	0.1114	0.1098	0.1006	0.1023	0.1028	0.1011	0.1075	0.1102	0.1034
4801.5	0.1097	0.1119	0.1236	0.1162	0.1152	0.1072	0.1064	0.107	0.1057	0.1113	0.114	0.1078
6001.7	0.1147	0.1172	0.1287	0.1216	0.1205	0.1123	0.1109	0.1116	0.1105	0.1155	0.1181	0.1125
7201.7	0.1208	0.1233	0.1352	0.1277	0.1267	0.1187	0.1167	0.1173	0.1167	0.1209	0.1235	0.1179
8402	0.1287	0.131	0.1427	0.1349	0.1342	0.1264	0.1241	0.1242	0.1242	0.1275	0.13	0.1244
9602.1	0.138	0.1402	0.1517	0.1439	0.1432	0.135	0.1334	0.1326	0.1327	0.1351	0.1379	0.1329
10802.3	0.148	0.1499	0.1617	0.1539	0.1534	0.1448	0.143	0.1422	0.1421	0.1442	0.1473	0.142
12002.4	0.1573	0.1606	0.1711	0.164	0.1631	0.1558	0.153	0.1512	0.1521	0.1539	0.1574	0.1523
13202.6	0.1703	0.173	0.1831	0.1741	0.1739	0.1666	0.1625	0.1596	0.1623	0.1645	0.1685	0.1622
14402.8	0.1811	0.1819	0.1911	0.1814	0.1811	0.1762	0.17	0.1692	0.1703	0.1749	0.1803	0.1729
15602.8	0.1876	0.1881	0.1971	0.1889	0.1874	0.1841	0.1783	0.1792	0.1782	0.185	0.1911	0.1833
16803.1	0.1949	0.1948	0.203	0.1946	0.1935	0.1894	0.1844	0.1877	0.1852	0.1946	0.2	0.1929
18003.2	0.2037	0.2028	0.2112	0.2033	0.2018	0.1976	0.1927	0.1969	0.1931	0.2043	0.2083	0.2019
19203.4	0.2095	0.2082	0.2165	0.2093	0.2071	0.2026	0.1981	0.2048	0.1998	0.2135	0.2165	0.2107
20403.5	0.2159	0.2146	0.2221	0.2152	0.214	0.2094	0.2047	0.2127	0.2065	0.2215	0.2245	0.2189
21603.7	0.2202	0.2189	0.2262	0.2205	0.2203	0.2152	0.2104	0.2195	0.2128	0.2292	0.2322	0.2268
22803.8	0.2275	0.2253	0.2321	0.2262	0.226	0.221	0.217	0.2273	0.2191	0.2376	0.2403	0.2338
24003.9	0.2319	0.2308	0.2371	0.2315	0.2312	0.2264	0.222	0.2342	0.2253	0.2447	0.2472	0.2405
25204.2	0.2377	0.2364	0.2423	0.2377	0.2373	0.2326	0.2284	0.2416	0.2315	0.2526	0.254	0.2473
26404.3	0.2416	0.24	0.2459	0.2418	0.2422	0.238	0.2337	0.2485	0.238	0.2602	0.2614	0.2538
27604.5	0.246	0.2446	0.2504	0.2465	0.247	0.2417	0.2381	0.255	0.2439	0.2657	0.2668	0.2599
28804.5	0.2501	0.2486	0.2539	0.2508	0.251	0.2466	0.2428	0.2605	0.2498	0.2717	0.2728	0.2656
30004.8	0.2537	0.2525	0.2578	0.2551	0.2557	0.2505	0.2476	0.2647	0.2546	0.2773	0.2782	0.2707
31204.9	0.2577	0.257	0.2619	0.2595	0.2599	0.2557	0.2528	0.2704	0.2589	0.2823	0.2838	0.2762
32405	0.2612	0.2603	0.2652	0.2632	0.2636	0.2589	0.2568	0.2744	0.2631	0.2867	0.288	0.2802
33605.2	0.2648	0.2651	0.2696	0.2675	0.2685	0.2634	0.2607	0.2783	0.2672	0.2909	0.2914	0.2835
34805.4	0.2688	0.2683	0.273	0.2713	0.2723	0.2676	0.2647	0.2828	0.2709	0.2955	0.2964	0.2884
36005.5	0.2716	0.2714	0.276	0.2746	0.2751	0.2704	0.2676	0.2859	0.2744	0.2988	0.2998	0.2911
37205.7	0.2748	0.2745	0.2798	0.2782	0.2789	0.274	0.2715	0.2893	0.2776	0.3023	0.3034	0.2936
38405.8	0.2785	0.2777	0.283	0.2817	0.2824	0.2773	0.275	0.2917	0.2807	0.3061	0.3063	0.2975
39606	0.2811	0.2806	0.2856	0.2847	0.2855	0.2799	0.2781	0.2948	0.284	0.3086	0.3092	0.2992
40806.1	0.2838	0.2833	0.2889	0.2878	0.2884	0.283	0.2806	0.2964	0.2864	0.3103	0.3116	0.3016
42006.3	0.2865	0.2864	0.2912	0.2907	0.2915	0.2863	0.2837	0.2983	0.2891	0.3128	0.3133	0.3041
43206.5	0.2895	0.2891	0.2941	0.2935	0.2945	0.2886	0.286	0.3004	0.2919	0.3146	0.3157	0.3069
44406.6	0.2919	0.2914	0.2967	0.2962	0.2968	0.2911	0.288	0.302	0.2939	0.3163	0.3183	0.309
45606.7	0.2937	0.2938	0.2989	0.2986	0.2991	0.2932	0.2899	0.3037	0.2962	0.3173	0.3204	0.311
46807.4	0.2962	0.2961	0.3013	0.301	0.3018	0.2956	0.2926	0.3062	0.2987	0.3198	0.323	0.3135
48007.1	0.2985	0.2981	0.3034	0.303	0.3036	0.2974	0.2943	0.3078	0.3002	0.3206	0.3257	0.3152
49207.2	0.3008	0.3007	0.3057	0.3055	0.3062	0.2996	0.2965	0.3095	0.3025	0.3221	0.3274	0.3174
50407.4	0.3029	0.3028	0.3076	0.3077	0.3084	0.3017	0.2984	0.3112	0.3045	0.3238	0.3293	0.3188
51607.5	0.3048	0.3048	0.3096	0.3095	0.3101	0.3034	0.3002	0.3131	0.3064	0.325	0.3312	0.321
52807.7	0.3068	0.3067	0.3115	0.3116	0.3121	0.3048	0.3014	0.3143	0.3079	0.326	0.3328	0.3216
54007.9	0.3087	0.3086	0.3137	0.3135	0.3141	0.3073	0.3038	0.316	0.3101	0.3273	0.3352	0.3244
55208	0.3107	0.3108	0.3157	0.3152	0.3158	0.3091	0.3058	0.3175	0.3117	0.3284	0.3364	0.3251
56408.2	0.3127	0.3126	0.3177	0.3174	0.3173	0.3104	0.307	0.3195	0.3126	0.3297	0.3384	0.3264
57608.3	0.3146	0.3147	0.3193	0.3194	0.3191	0.312	0.3086	0.3204	0.315	0.3316	0.3398	0.328
58808.5	0.3163	0.3165	0.3213	0.3212	0.3211	0.3137	0.3104	0.3219	0.3162	0.3323	0.3419	0.3304
60008.6	0.318	0.3183	0.3232	0.3231	0.3227	0.3156	0.3119	0.3236	0.3177	0.334	0.3435	0.3318
61208.8	0.32	0.3204	0.325	0.3249	0.3248	0.3176	0.3137	0.3248	0.3191	0.3351	0.3449	0.3334
62408.9	0.3214	0.322	0.3266	0.3263	0.326	0.3189	0.3153	0.3259	0.3215	0.3362	0.3474	0.3352
63609.1	0.3234	0.324	0.3284	0.3282	0.3279	0.3205	0.3168	0.3276	0.3224	0.3371	0.3487	0.3362
64809.2	0.3251	0.3254	0.3299	0.33	0.3297	0.3225	0.3184	0.3289	0.3249	0.3387	0.3508	0.3378
66009.3	0.3263	0.3268	0.3317	0.3315	0.3308	0.3238	0.3199	0.3299	0.3259	0.3389	0.3529	0.3389
67209.6	0.3281	0.3286	0.3333	0.3331	0.3326	0.325	0.3213	0.3309	0.3276	0.3399	0.3535	0.3403
68409.7	0.3304	0.3306	0.3351	0.3353	0.335	0.3275	0.3234	0.3329	0.3294	0.3421	0.3562	0.342
69609.9	0.3313	0.3318	0.3364	0.337	0.3374	0.3286	0.3248	0.3339	0.3315	0.3428	0.3577	0.3439
70810	0.3329	0.3336	0.338	0.3384	0.3381	0.3303	0.326	0.3353	0.3331	0.3445	0.3591	0.3458
72010.2	0.3346	0.3354	0.3399	0.3405	0.3395	0.3319	0.3279	0.3361	0.3336	0.3456	0.3618	0.3474
73210.3	0.3359	0.3364	0.3412	0.3415	0.341	0.3333	0.3291	0.3374	0.3359	0.347	0.3639	0.3483
74410.4	0.3374	0.3379	0.3431	0.3433	0.3425	0.3346	0.3304	0.3391	0.3369	0.3472	0.3643	0.3496
75610.6	0.3386	0.3393	0.344	0.3447	0.3437	0.3362	0.3319	0.3407	0.3378	0.3489	0.3659	0.351
76810.8	0.3397	0.3406	0.3453	0.3459	0.3457	0.3376	0.333	0.3408	0.3386	0.3495	0.3674	0.3524
78010.9	0.3414	0.3421	0.3468	0.3475	0.3468	0.3388	0.3344	0.3419	0.3405	0.3511	0.3695	0.3536
79211.1	0.3424	0.3431	0.3479	0.3486	0.3498	0.3405	0.3356	0.3434	0.3418	0.3524	0.3709	0.3541

## Sheet: Figure S2a
Fluorescence
Ligand concentration	WT_1	WT_2	WT_3	4NB1.1_1	4NB1.1_2	4NB1.1_3	4NB1.2_1	4NB1.2_2	4NB1.2_3	4NB1.3_1	4NB1.3_2	4NB1.3_3	REFERENCE
0	739	637	649	541	561	556	419	426	440	625	559	597	256
25	858	775	758	4306	4190	4183	937	970	958	3449	3530	3667	271
50	978	914	868	9544	10740	10705	2161	2145	2278	8378	8387	9095	243
100	1303	1344	1181	19466	22916	21967	6236	6673	6417	17929	20108	20116
250	2481	2580	2274	32866	37027	33162	17248	16692	18020	34219	34032	38034
500	4259	4472	4067	39875	42089	40214	24685	22723	22903	42807	40917	43890
1000	6066	6661	5840	35860	38118	36320	28098	27899	27916	39569	39599	42486
OD600
Ligand concentration	WT_1	WT_2	WT_3	4NB1.1_1	4NB1.1_2	4NB1.1_3	4NB1.2_1	4NB1.2_2	4NB1.2_3	4NB1.3_1	4NB1.3_2	4NB1.3_3	REFERENCE
0	0.5167	0.4458	0.4672	0.4707	0.4732	0.4276	0.4664	0.4577	0.4721	0.5031	0.409	0.4732	0.5983
25	0.50935	0.45725	0.46845	0.4689	0.4689	0.4214	0.4561	0.4661	0.4798	0.5052	0.4355	0.4927	0.6727
50	0.502	0.4687	0.4697	0.4554	0.4593	0.4153	0.459	0.4638	0.4636	0.4881	0.4477	0.4871	0.5309
100	0.4871	0.4954	0.4725	0.4626	0.4789	0.4242	0.458	0.4737	0.4675	0.4791	0.4519	0.4937
250	0.4405	0.4707	0.4501	0.4217	0.4481	0.3922	0.4362	0.425	0.4453	0.4419	0.4149	0.4668
500	0.4072	0.4154	0.3958	0.4055	0.4114	0.3765	0.4065	0.3826	0.3795	0.4224	0.3871	0.4176
1000	0.3478	0.363	0.3508	0.3398	0.3546	0.3238	0.3384	0.3358	0.3368	0.3372	0.3324	0.3574

## Sheet: Figure S2b
Fluorescence
Construct	DMSO_1	DMSO_2	DMSO_3	Norbelladine_1	Norbelladine_2	Norbelladine_3	4OmeNorbelladine_1	4OmeNorbelladine_2	4OmeNorbelladine_3	REFERENCE
WT	739	637	649	2456	2755	2485	2481	2580	2274	256
4NB1.1	541	561	556	10212	11397	10865	32866	37027	33162	271
4NB1.2	419	426	440	656	843	824	17248	16692	18020	243
4NB1.3	625	559	597	4351	4328	4796	34219	34032	38034
OD600
Construct	DMSO_1	DMSO_2	DMSO_3	Norbelladine_1	Norbelladine_2	Norbelladine_3	4OmeNorbelladine_1	4OmeNorbelladine_2	4OmeNorbelladine_3	REFERENCE
WT	0.5167	0.4458	0.4672	0.3974	0.43	0.4035	0.4405	0.4707	0.4501	0.5983
4NB1.1	0.4707	0.4732	0.4276	0.403	0.4163	0.3715	0.4217	0.4481	0.3922	0.6727
4NB1.2	0.4664	0.4577	0.4721	0.3692	0.4041	0.3965	0.4362	0.425	0.4453	0.5309
4NB1.3	0.5031	0.409	0.4732	0.4097	0.39	0.4217	0.4419	0.4149	0.4668

## Sheet: Figure S2c
Fluorescence
Ligand concentration	WT_1	WT_2	WT_3	4NB1_1	4NB1_2	4NB1_3	4NB2.1_1	4NB2.1_2	4NB2.1_3	4NB2.2_1	4NB2.2_2	4NB2.2_3	4NB2.3_1	4NB2.3_2	4NB2.3_3	4NB2.4_1	4NB2.4_2	4NB2.4_3	REFERENCE
0	457	449	361	213	203	194	259	290	248	222	202	229	890	494	564	328	317	340	9675
1	442	435	359	207	213	202	329	345	280	242	230	241	908	551	620	405	370	404	10182
2.5	458	451	364	209	226	220	779	759	601	331	319	367	1012	648	715	584	500	537	10419
5	461	454	364	209	228	223	2521	2501	1645	661	588	711	1315	945	1026	1029	894	916	10111
10	487	472	386	232	243	244	6789	6912	4519	1747	1639	1727	2162	1986	2062	2722	2042	2175	9642
25	512	513	406	307	341	342	17861	18173	14170	7091	6794	7436	6940	7247	7634	9595	7773	8046	9617
50	585	590	438	534	649	652	24681	24949	20648	12469	11797	13412	12557	13353	13835	15899	13791	14127
100	747	760	544	1328	1559	1753	29759	28651	25586	17907	17778	19520	18801	19773	20230	21771	19311	19527
250	1291	1349	910	4159	4672	5016	29423	30630	26487	22288	22831	24678	23868	24696	25285	24149	23043	23437
OD600
Ligand concentration	WT_1	WT_2	WT_3	4NB1_1	4NB1_2	4NB1_3	4NB2.1_1	4NB2.1_2	4NB2.1_3	4NB2.2_1	4NB2.2_2	4NB2.2_3	4NB2.3_1	4NB2.3_2	4NB2.3_3	4NB2.4_1	4NB2.4_2	4NB2.4_3	REFERENCE
0	0.6336	0.6458	0.6031	0.5647	0.6058	0.5764	0.5896	0.5782	0.5293	0.5893	0.5892	0.5964	0.6281	0.6339	0.6351	0.5488	0.5149	0.5212	0.5844
1	0.6255	0.621	0.6186	0.5702	0.588	0.554	0.5933	0.594	0.5654	0.5932	0.5913	0.6354	0.6375	0.6427	0.6363	0.5683	0.5327	0.5355	0.6265
2.5	0.637	0.643	0.61	0.5663	0.5842	0.5715	0.6126	0.6184	0.5723	0.5955	0.5865	0.5956	0.625	0.6328	0.6452	0.551	0.535	0.5437	0.6723
5	0.6317	0.642	0.6202	0.5762	0.5853	0.5741	0.6061	0.6109	0.5898	0.5878	0.5954	0.6206	0.6324	0.6458	0.6471	0.5643	0.5377	0.5515	0.642
10	0.6126	0.6323	0.6011	0.5547	0.5835	0.5711	0.6243	0.6344	0.5809	0.5642	0.5687	0.5958	0.6179	0.6374	0.6407	0.555	0.5491	0.547	0.5959
25	0.6177	0.6497	0.5886	0.5606	0.5897	0.5659	0.6315	0.6208	0.5885	0.5941	0.596	0.607	0.6325	0.6376	0.6499	0.5756	0.5636	0.5653	0.5844
50	0.5961	0.6019	0.5871	0.5482	0.578	0.5592	0.6258	0.632	0.5899	0.5625	0.5648	0.5935	0.595	0.6151	0.6254	0.5696	0.5514	0.5652
100	0.5926	0.5996	0.5684	0.5254	0.5735	0.5465	0.6225	0.5998	0.5785	0.5698	0.5748	0.604	0.6111	0.628	0.6176	0.5807	0.547	0.543
250	0.5445	0.5609	0.5267	0.5025	0.5295	0.5163	0.576	0.5993	0.5313	0.5172	0.5231	0.5555	0.5658	0.5769	0.5773	0.5302	0.517	0.5142

[truncated: 10 more sheets: Figure S2d, Figure S4, Figure S5, Figure S8a, Figure S8b, Figure S8c, Figure S8d, Figure S8e, Figure S8f, Figure S9]
